# Supplementary material for: Low-Cost, High-Efficiency Aluminum Zinc Oxide Synaptic Transistors: Blue LED Stimulation for Enhanced Neuromorphic Computing Applications
Source: Biomimetics (Basel). 2024 Sep 11;9(9):547. doi: 10.3390/biomimetics9090547 (PMC11430796; doi:10.3390/biomimetics9090547)
Supplement: Supplementary file 1 [file biomimetics-09-00547-s001.zip]

Archive with 1 entries (1 files):
- biomimetics-3161027-supplementary.pdf
